# Supplementary material for: Levels of Zinc, Iron, and Copper in the Aqueous Humor of Patients with Primary Glaucoma
Source: Biomolecules. 2025 Jul 4;15(7):962. doi: 10.3390/biom15070962 (PMC12292386; doi:10.3390/biom15070962)
Supplement: Supplementary file 1 [file biomolecules-15-00962-s001.zip]

Archive with 1 entries (1 files):
- biomolecules-3671387-supplementary.pdf
